# Supplementary material for: Genetic Dissection of Panicle Morphology Traits in Super High-Yield Hybrid Rice Chaoyou 1000
Source: Plants (Basel). 2024 Jan 9;13(2):179. doi: 10.3390/plants13020179 (PMC10818613; doi:10.3390/plants13020179)
Supplement: Supplementary file 1 [file plants-13-00179-s001.zip]

Archive with 1 entries (1 files):
- plants-2742015-supplementary.pdf
